# Supplementary material for: Silicate Inhibits the Cytosolic Influx of Chloride in Protoplasts of Wheat and Affects the Chloride Transporters, TaCLC1 and TaNPF2.4/2.5
Source: Plants (Basel). 2022 Apr 26;11(9):1162. doi: 10.3390/plants11091162 (PMC9102027; doi:10.3390/plants11091162)
Supplement: Supplementary file 1 [file plants-11-01162-s001.zip]

Archive with 1 entries (1 files):
- plants-1646275-Supplementary.pdf
